# Supplementary material for: Heterozygous truncating variant of TAOK1 in a boy with periventricular nodular heterotopia: a case report and literature review of TAOK1-related neurodevelopmental disorders
Source: BMC Med Genomics. 2024 Mar 5;17:68. doi: 10.1186/s12920-024-01840-8 (PMC10916022; doi:10.1186/s12920-024-01840-8)
Supplement: Supplementary file 1 — Supplementary Material 1 [file 12920_2024_1840_MOESM1_ESM.xlsx]

## Sheet: Foglio1
Extensive overview of clinical, genetic and brain MRI data of TAOK1-related NDDs reported patients (including our clinical report):
	Patient's progressive number	Patient's number in original paper	Gender	Age at last examination years (b)	TAOK1 variant (GRCh38: NC_000017.11, NM_020791.4, NP_065842.1)	Type of mutation	Inheritance (c)	Brain MRI	Dysmorphic facial features	Height (SD)	Weight (SD)	OFC (SD)	Global developmental delay(d)	Language delay	Motor delay	Intellectual disability	ADHD or attention issues	ASD or autistic features (f)	Hypotonia	Joint hypermobility	Seizures	Eyes/visual problems	History of feeding difficulties
van Woerden 2021	1	#1	M	5	g.29534198del c.2442del p.(Tyr815Ilefs*31)	frameshift	De novo	Normal	N/A	1	-2	2.2	?(e)	N/A	N/A	Yes	Yes	Yes	No	No	N/A	Yes, strabismus	No
	2	#2	M	9	g.29491866dup c.831+1dup p.(?)	splicing	De novo	Stable left middle cranial fossa arachnoid cyst	N/A	2	2.5	3	?(e)	N/A	N/A	Yes	Yes	No	Yes	No	N/A	N/A	No
	3	#3	M	8	g.29510931T>C c.1643T>C p.(Leu548Pro)	missense	De novo	small underrotated left hippocampus	downslating palpebral fissures	0	-2	1.8	?(e)	N/A	N/A	Mild	Yes	No	Yes	No	N/A	No	Yes, swallowing difficulties
	4	#4	F	14	g.29495728dup c.999+1dup p.(?)	splicing	De novo	Normal	high forehead, downslating palpebral fissures, bulbous nose	-3	1	N/A	?(e)	N/A	N/A	Mild	No	No	No	No	N/A	No	Yes, swallowing difficulties
	5	#5	M	14	g.29517567C>T c.1819C>T p.(Gln607*)	nonsense	De novo	Mild hydrocephalus	high forehead, downslating palpebral fissures, bulbous nose	-2.2	-1	2.2	?(e)	N/A	N/A	No, IQ 82	Yes	N/A	Yes	Yes	N/A	No	Yes, swallowing difficulties
	6	#6	F	2.5	g.29491859_29491860insCT c.825_826insCT p.(Lys277*)	frameshift	De novo	N/A	high forehead, micrognathia, bulbous nose	-2	-2	N/A	?(e)	N/A	N/A	No	No	No	Yes	Yes	N/A	N/A	Yes
	7	#7	M	6.3	g.29489666G>T c.658G>T p.(Glu220*)	nonsense	Maternal, familial NDD	N/A	high forehead, micrognathia, bulbous nose	-1.8	-0.4	0	?(e)	N/A	N/A	Yes	N/A	N/A	No	No	N/A	Yes, hypermetropia	No
	8	#8	M	20	g.29522496C>T c.2125C>T p.(Arg709*)	nonsense	Paternal	Normal	N/A	0	> 3	1	?(e)	N/A	N/A	No, IQ 84	No	Yes	No	Yes	N/A	strabismus and refraction abnormality	Yes
	9	#9	M	2	g.29478347G>T c.449G>T p.(Arg150Ile)	missense	De novo	N/A	N/A	0	-2	1	?(e)	N/A	N/A	Yes	N/A	N/A	N/A	N/A	N/A	N/A	N/A
	10	#10	M	17	g.29480418T>G c.500T>G p.(Leu167Arg)	missense	De novo	Thin corpus callosum, dilation of the temporal horns of the lateral ventricles	N/A	-0.2	0	0	?(e)	N/A	N/A	Moderate to severe	No	No	No	No	N/A	No	No
	11	#11	M	3.3	g.29522454C>T c.2083C>T p.(Arg695*)	nonsense	De novo	N/A Note: no MRI was performed but CT showed hydrocephalus and ventriculo-peritoneal shunt was inserted aged 25 days	N/A	N/A	0	1.2	?(e)	N/A	N/A	No	No	No	Mild head lag and truncal hypotonia at 11 weeks, resolved	No	N/A	strabismus	No
	12	#12	F	3	g.29478348G>C c.449+1G>C p.(?)	splicing	De novo	N/A	high forehead, micrognathia, bulbous nose	1	-0.4	1.8	?(e)	N/A	N/A	No	No	No	No	No	N/A	No	Yes, swallowing difficulties
	13	#13	F	1.9	g.29478291dup c.393dup p.(Thr132Tyrfs*19)	frameshift	De novo	Normal	N/A	-2.5	1	2.5	?(e)	Yes	N/A	N/A	No	No	No	No	N/A	No	No
	14	#14	M	5	g.29522475C>T c.2104C>T p.(Arg702*)	nonsense	N/A - adopted	Normal	downslanting palpebral fissures	-1	2.5	2.5	?(e)	N/A	N/A	Yes	No	Yes	Yes	Yes	N/A	significantly farsighted	Yes, reflux and swallowing
	15	#15	M	6	g.29495671C>T c.943C>T p.(Leu315Phe)	missense	De novo	N/A	N/A	0.8	2.9	-1.3	?(e)	Yes	N/A	No	No	N/A	No	Yes	N/A	Yes, mild hypermetropia	Yes, swallowing difficulties, drooling
	16	#16	M	10	g.29502672del c.1287del p.(Lys429Asnfs*42)	frameshift	De novo	Normal	downslanting palpebral fissures	0	0.5	> 2	?(e)	N/A	N/A	Yes	No	Yes	Yes	Yes	N/A	No	Yes
	17	#17	F	1.7	g.29475697_29475698del c.232_233del p.(Lys78Valfs*20)	frameshift	De novo	Normal	N/A	-1.1	-1	1	?(e)	N/A	N/A	Yes	No	No	Yes	No	Yes	No	No
	18	#18	M	10	g.29521974_29522781del c.1909-306_2148+262del p.(?)	exon 17 deletion	De novo	Normal	N/A	-0.5	2	3.5	?(e)	N/A	N/A	Yes	No	No	Yes	No	Yes	No	No
	19	#19	F	21	g.29489699A>G c.691A>G p.(Met231Val)	missense	N/A	Normal	N/A	-1	3	N/A	?(e)	N/A	N/A	Yes	No	N/A	No	No	N/A	No	N/A
	20	#20	F	1.2	g.29517561C>T c.1813C>T p.(Arg605*)	nonsense	N/A	Normal	N/A	-1	-2	0.5	?(e)	N/A	N/A	Yes	No	No	Yes	No	N/A	Yes, bilateral anterior polar cataracts	Yes, failure to thrive and persistent poor weight gain
	21	#21	F	7.6	g.28753000_30753000del gene deletion (2 Mb)	large deletion	N/A	Chiari 1 malformation, lateral and 3rd ventricles mild widening, delayed myelination.	N/A	-1.8	0.5	1	?(e)	N/A	N/A	Yes	No	No	Yes	Yes	N/A	No	Yes, reflux and swallowin
	22	#22	M	6.8	g.29343420_29607269del gene deletion (264 kb)	large deletion	Maternal (ID in parents)	Normal	N/A	0	2	1.5	?(e)	N/A	N/A	N/A	No	Yes	mixed (central with peripheral hypertonia)	No	N/A	strabismus	No
	23 (a)	#23(a)	F	1.8	g.28737268_30434829del gene deletion (1.69 Mb)	large deletion	De novo	N/A	flat facial profile, dolicocephaly, hypertelorism, short philtrum, flat nasal bridge, posteriorly rotated and low set ears	-2	-3	-3	Yes	N/A	Yes	Yes	N/A	N/A	N/A	N/A	N/A	N/A	N/A
Dulovic-Mahlow 2019	24	#1	F	N/A	g.29451598A>G c.50A>G p.(Glu17Gly)	missense	De novo	N/A	No	N/A	N/A	normal	Yes	Yes	Yes	No	Yes	No	Yes	No	No	Yes	N/A
	25	#2	M	N/A	g.29495620A>G c.892A>G p.(Lys298Glu)	missense	De novo	N/A	large forehead, depressed nasal bridge	N/A	N/A	>2	Yes	Yes	Yes	No	No	Yes	Yes	No	No	No	N/A
	26	#3	M	N/A	g.29530599G>T c.2341G>T p.(Glu781*)	nonsense	De novo	N/A	high forehead, short philtrum, triangular face, low set ears.	N/A	N/A	>2	Yes	No	No	Yes	No	No	No	No	No	No	N/A
	27	#4	F	N/A	g.29495642A>C c.914A>C p.(Asp305Ala)	missense	De novo	Leukodystrophy	Yes	N/A	N/A	normal	Yes	No	No	Yes	No	No	No	No	Yes	No	N/A
	28	#5	M	8	g.29510918C>T c.1630C>T p.(Gln544*)	nonsense	De novo	N/A	cleft palate and lip, hypomimic face, high forehead, low-set ears	0.7	-1	1.1	No	No	Yes	No	Yes	No	Yes	Yes	No	No	Yes, swallowing and oral motor difficulties
	29	#6	F	2.3	g.29477686C>T c.332C>T p.(Ser111Phe)	missense	De novo	N/A	low-set ears and downslanting eyelids (and bird-like face, like her father)	-2	N/A	>2	Yes	Yes	Yes	Yes	No	No	Yes	No	No	No	N/A
	30	#7	M	N/A	g.29534123_29534124insC c.2366_2367insC p.Leu790Phefs*3	frameshift	De novo	N/A	No	N/A	N/A	normal	Yes	Yes	Yes	Yes	No	Yes	Yes	No	No	No	N/A
	31	#8	M	3.9	g.29534244G>T c.2488G>T p.(Glu830*)	nonsense	De novo	N/A	high forehead, big ears, long nose, downslanting palpebral fissures and retrognathia	0.5	-0.9	0.3	No	Yes	Yes	No	No	No	Yes	Yes	No	No	N/A
Hunter 2022	32	#1	M	3.3	g.29530461del c.2203del p.(Arg735Aspfs*6)	frameshift	Maternal (mother with macrocephaly, minor learning difficulties and joint hypermobility)	ventriculomegaly, mild bilateral parietal volume loss, cerebellar tonsillar ectopia not meeting Chiari I malformation criteria	prominent forehead	-1.68	0.25	>2	Yes	Yes	N/A	N/A	N/A	N/A	Yes	Yes	No	No	Yes
	33	#2	F	4.8	g.29530461del c.2203del p.(Arg735Aspfs*6)	frameshift	Maternal (mother with macrocephaly, minor learning difficulties and joint hypermobility)	enlargement of the lateral and third ventricles, small archnoid cyst	No	-0.87	-0.2	2	Yes	Yes	Yes	N/A	No	Yes	Yes	Yes	No	No	Yes
	34	#3	M	2.8	g.29451683_29451686del c.132+3_132+6del p.(?)	splicing	De novo	ventriculomegaly	prominent forehead, prominent cheeks, tenting of the upper limb	0.71	1.3	3	Yes	N/A	N/A	Yes	No	Yes	Yes	Yes	No	strabismus and ptosis	Yes
	35	#4	F	5	g.29502709C>T c.1324C>T p.(Arg442Trp)	missense	De novo	multifocal subcortical gliosis (tought to be consistent with perinatal infection or ischemia)	prominent forehead, flat nasal bridge, prominent lips, short philtrum	-0.26	1.77	-0.69	Yes	Yes	Yes	Yes, mild	Yes	No	Yes	N/A	complex febrile seizures	astigmatism	No
Wang 2023	36	#1	M	6	g.29522312dup c.1941dup p.(Glu648Argfs*10)	frameshift	De novo	N/A	N/A	2	0.4	3.3	N/A	N/A	N/A	No (verbal IQ 73, non-verbal IQ 90)	N/A	Yes	N/A	N/A	N/A	N/A	N/A
Basel Salmon 2021	37	#1	F	11.2	g.29530406G>A c.2149-1G>A p.(?)	splicing	De novo	N/A	frontal bossing	N/A	N/A	3.8	No	No	No	No	No	No	No	N/A	N/A	N/A	N/A
OUR PATIENT	38	#1	M	5.5	g.29507971C>T c.1414C>T p.(Arg472*)	nonsense	N/A	PVNH, arachnoid cyst, thinning of CC	high forehead, long and pronounced philtrum, bulbous nose, uplifted earlobes	0.7	0	4.15	Yes	Yes	No	No	No	Yes	No	No	No	Acquired left-eye esophoria	No
TOTAL	38		M: 23/38 F: 15/38	average: 9.6		frameshift: 9/38 splicing: 5/38 missense: 10/38 nonsense: 10/38 large deletions: 3/38 exon deletion: 1/38	De novo: 28/33 Inherited: 5/33	11/23: normal 11/23: unspecific findings 1/23: PVNH (+ unspecific findings)	Yes: 20/23			OCF≥ 2DS: 16/35	Yes: 29/34(e)	Yes: 11/15	Yes: 9/13	Yes: 21/34	Yes: 7/33	Yes: 11/31	Yes: 22/35	Yes: 12/33	Yes: 4/15	Yes: 12/32	Yes: 15/26
ABBREVIATIONS:
SD: Standard Deviations
OFC: occipital-frontal head circumference
ADHD: Attention Deficit Hyperactivity Disorder
ASD: Autism Spectrum Disorder
PVNH: periventricular nodular heterotopia
CC: corpus callosum
NOTES:
(a)	originally described by Xie et al. 2016
(b)	years, months converted to decimals
(c)	we did not include the affected parents of reported patients in this table because of the lack of clinical information
(d)	"global developmental delay" refers to a delay in two or more developmental domains (gross motor/fine motor, cognitive, speech/language, personal/social, activities of daily living) in young children less than 5 years of age.
(e)	Van Woerden et al. 2021 reported 18 patients out of 20 with "global developmental delay", but it is unclear which patients are affected
(f)	"autism and autistic features" refers either to children with estabilished diagnisis of ASD and children with mild autistic traits that do not satisfy the diagnostic criteria for ASD by standard scales.
